# Supplementary material for: Negative Air Ions and Their Effects on Human Health and Air Quality Improvement
Source: Int J Mol Sci. 2018 Sep 28;19(10):2966. doi: 10.3390/ijms19102966 (PMC6213340; doi:10.3390/ijms19102966)
Supplement: Supplementary file 1 [file ijms-19-02966-s001.zip]

Archive with 6 entries (5 files):
- ijms-350701 Supplementary material for final/
- ijms-350701 Supplementary material for final/ijms-350701 Supplementary Experiment.docx
- ijms-350701 Supplementary material for final/ijms-350701 Supplementary Experiment.pdf
- ijms-350701 Supplementary material for final/ijms-350701 Table S2.docx
- ijms-350701 Supplementary material for final/ijms-350701 Table S2.pdf
- ijms-350701 Supplementary material for final/Supplementary Table S1.xlsx
