# Supplementary material for: Negative Air Ions and Their Effects on Human Health and Air Quality Improvement
Source: Int J Mol Sci. 2018 Sep 28;19(10):2966. doi: 10.3390/ijms19102966 (PMC6213340; doi:10.3390/ijms19102966)
Supplement: Supplementary file 1 [file ijms-19-02966-s001.zip › ijms-350701 Supplementary material for final/Supplementary Table S1.xlsx]

## Sheet: Sheet1
Table S1. NAI concentration (ions/cm3) under normal and UV lighting
Duration (second)	CK-rep1	UV-rep1	CK-rep2	UV-rep2	CK-rep3	UV-rep3
0	324	654	316	487	149	416
1	326	643	313	571	151	417
2	329	634	313	754	151	417
3	329	624	311	936	152	417
4	328	615	308	1051	152	416
5	329	605	308	1153	151	416
6	329	593	309	1161	150	414
7	328	586	310	1353	149	415
8	328	581	311	1481	149	418
9	329	575	312	1536	149	418
10	329	568	314	1707	152	418
11	330	565	314	1687	152	419
12	332	561	313	1733	153	421
13	335	555	311	1786	153	421
14	334	549	310	1994	153	421
15	334	542	310	2150	155	423
16	335	535	310	2211	155	425
17	338	528	308	2255	155	425
18	338	524	308	2262	155	422
19	339	522	311	2300	155	419
20	340	519	310	2397	156	419
21	339	516	310	2438	157	420
22	335	509	308	2449	159	424
23	337	504	307	2478	159	426
24	337	502	307	2487	158	425
25	337	499	304	2493	157	423
26	340	497	306	2499	158	422
27	345	495	310	2441	157	422
28	345	493	308	2431	156	421
29	346	492	308	2406	155	419
30	345	492	305	2480	157	421
31	343	492	304	2536	158	426
32	342	490	308	2489	160	428
33	341	488	309	2428	161	427
34	342	486	311	2379	161	425
35	343	482	310	2437	161	422
36	342	481	308	2460	161	421
37	339	479	305	2351	162	421
38	338	478	302	2328	164	419
39	338	480	300	2278	164	420
40	337	481	301	2285	164	417
41	336	480	300	2225	165	417
42	334	478	298	2142	166	419
43	331	475	296	2083	169	419
44	329	472	298	2098	167	420
45	327	468	297	2115	168	420
46	325	469	296	2074	167	421
47	323	468	298	2099	165	420
48	323	468	303	2019	167	422
49	323	468	304	1983	169	420
50	323	467	304	1917	168	419
51	323	468	305	1891	164	420
52	321	468	306	1874	162	420
53	321	468	308	1842	162	421
54	319	467	310	1874	162	419
55	317	466	311	1866	162	416
56	316	466	313	1828	162	414
57	317	465	312	1823	162	413
58	317	465	311	1767	165	413
59	317	468	311	1756	167	413
60	317	468	310	1758	168	412
61	317	464	308	1699	170	411
62	316	461	309	1703	169	415
63	314	460	310	1668	168	416
64	314	464	310	1653	169	415
65	315	468	310	1646	171	413
66	317	465	313	1601	173	412
67	318	466	313	1574	173	412
68	319	465	312	1566	171	412
69	319	461	313	1575	173	410
70	318	458	312	1573	174	410
71	316	456	310	1575	173	409
72	312	458	306	1540	174	408
73	310	461	308	1524	175	410
74	310	463	311	1430	176	413
75	310	466	309	1428	175	413
76	310	469	306	1438	175	413
77	312	466	306	1449	175	412
78	314	468	308	1459	176	412
79	315	468	311	1406	179	414
80	315	468	312	1395	179	414
81	317	466	312	1373	179	416
82	320	472	310	1378	180	419
83	321	491	310	1383	182	420
84	323	635	311	1387	184	420
85	327	778	311	1357	183	420
86	327	889	311	1331	182	421
87	326	1015	311	1307	181	419
88	326	1135	310	1318	180	418
89	325	1184	307	1325	180	416
90	325	1214	304	1313	183	415
91	324	1402	303	1293	184	415
92	324	1357	303	1280	186	418
93	324	1367	302	1266	187	419
94	324	1487	302	1260	188	421
95	322	1483	305	1241	189	421
96	321	1554	302	1221	190	423
97	319	1613	298	1226	191	426
98	320	1721	297	1189	192	427
99	319	1817	297	1184	192	425
100	321	2041	297	1201	190	423
101	326	2334	297	1185	189	423
102	329	2381	296	1166	188	424
103	328	2526	293	1166	189	424
104	327	2647	290	1179	190	422
105	324	2719	286	1174	190	422
106	320	2717	283	1165	190	419
107	316	2715	281	1147	192	417
108	315	2862	282	1147	193	415
109	316	2887	286	1143	193	418
110	315	2972	289	1131	195	419
111	314	3030	291	1122	194	418
112	315	3089	292	1114	193	418
113	319	3190	292	1131	195	418
114	325	3192	290	1158	196	416
115	329	3280	289	1118	197	417
116	329	3216	290	1115	197	420
117	331	3232	292	1127	198	421
118	333	3245	293	1127	198	422
119	332	3319	294	1107	201	425
120	331	3204	293	1098	202	425
121	332	3234	292	1097	202	425
122	333	3465	292	1085	202	425
123	333	3453	295	1119	204	425
124	332	3557	298	1113	205	424
125	329	3393	303	1090	206	423
126	328	3348	305	1069	206	422
127	329	3370	305	1056	205	422
128	327	3376	303	1051	207	422
129	325	3453	302	1037	208	421
130	325	3465	301	1037	204	421
131	325	3437	297	1032	203	421
132	324	3300	293	1032	203	426
133	326	3295	295	1037	201	432
134	329	3339	298	1033	201	433
135	327	3287	301	1053	203	436
136	324	3318	304	1069	204	436
137	322	3212	302	1049	204	434
138	322	3186	302	1037	203	431
139	324	3172	300	1023	204	429
140	324	3138	298	1024	206	430
141	324	3178	294	1020	207	431
142	325	3143	292	1006	209	430
143	325	3174	295	991	208	431
144	325	3142	296	986	207	431
145	325	3171	295	999	207	430
146	323	3154	295	1010	206	431
147	324	3199	293	995	206	433
148	325	3147	294	990	207	432
149	323	3105	294	993	206	430
150	322	3090	291	987	205	428
151	321	3196	288	980	204	428
152	320	3329	286	975	206	427
153	322	3080	284	959	207	427
154	321	3009	281	969	209	427
155	322	3029	283	981	211	428
156	323	3021	284	986	213	427
157	323	3019	280	986	214	426
158	323	3018	278	977	216	425
159	323	2960	278	971	216	427
160	324	2995	280	965	219	428
161	328	2965	283	968	218	428
162	329	2939	289	968	218	427
163	329	2982	291	980	218	429
164	329	2996	291	986	218	429
165	328	2930	291	949	217	429
166	327	2947	293	947	217	431
167	329	2920	296	945	219	429
168	328	2877	295	940	219	427
169	329	2903	292	950	218	426
170	330	2950	288	936	218	424
171	329	2850	285	934	217	422
172	326	2873	281	933	218	420
173	323	2861	278	935	221	417
174	321	2873	276	943	221	417
175	320	2919	276	965	223	417
176	321	2913	282	957	223	419
177	323	2930	284	949	223	420
178	324	2863	282	937	222	419
179	330	2871	280	924	223	421
180	334	2838	278	925	224	421
181	335	2845	278	907	222	422
182	339	2780	282	932	220	422
183	337	2752	286	939	220	421
184	337	2795	288	923	220	420
185	337	2682	289	913	220	420
186	337	2689	291	906	223	421
187	339	2787	293	919	225	421
188	343	2726	294	910	226	423
189	342	2628	295	900	226	425
190	341	2567	294	901	227	425
191	339	2533	294	895	229	425
192	342	2517	294	894	232	426
193	341	2542	292	896	233	428
194	340	2551	291	901	232	429
195	341	2554	292	910	231	428
196	340	2554	290	899	231	427
197	338	2592	288	893	231	425
198	337	2626	287	883	233	426
199	338	2588	285	879	235	425
200	337	2570	288	878	236	424
201	337	2549	290	886	236	422
202	338	2493	288	889	235	421
203	337	2468	289	893	235	420
204	335	2475	292	882	237	421
205	333	2455	295	876	240	422
206	331	2466	292	890	241	419
207	331	2517	290	879	241	417
208	328	2486	287	875	241	417
209	329	2494	284	865	240	420
210	333	2484	285	857	238	419
211	331	2543	285	855	237	418
212	330	2555	284	855	237	421
213	333	2490	284	880	236	420
214	334	2525	284	885	235	419
215	334	2447	286	882	234	416
216	333	2388	287	882	234	413
217	333	2371	288	873	234	413
218	332	2421	292	865	233	413
219	331	2567	291	862	233	414
220	328	2428	290	852	233	415
221	326	2450	290	853	233	417
222	325	2440	288	853	233	419
223	328	2391	283	847	232	420
224	326	2352	280	850	231	420
225	323	2361	280	850	231	418
226	321	2431	281	863	230	420
227	319	2456	281	875	232	420
228	317	2366	282	877	233	419
229	317	2388	282	865	232	418
230	319	2374	280	864	232	417
231	319	2356	277	861	233	417
232	321	2326	275	845	235	418
233	325	2394	275	841	233	419
234	324	2345	278	842	232	419
235	326	2327	280	844	231	423
236	329	2303	281	833	230	423
237	331	2327	281	821	231	423
238	331	2299	283	823	233	423
239	331	2335	283	835	236	420
240	333	2368	281	844	242	419
241	334	2319	280	846	244	419
242	332	2287	282	839	243	419
243	335	2303	283	841	241	420
244	336	2347	282	835	241	419
245	335	2264	283	824	245	419
246	335	2247	285	828	245	420
247	337	2236	286	823	246	372
248	337	2233	286	820	245	374
249	336	2236	286	816	243	376
250	335	2231	292	815	241	376
251	338	2257	298	815	239	378
252	338	2241	298	818	238	376
253	339	2243	297	819	238	375
254	340	2224	296	816	239	372
255	341	2259	294	819	239	370
256	342	2297	290	826	239	372
257	342	2266	289	825	238	374
258	342	2261	289	816	235	375
259	342	2211	289	820	233	373
260	342	2189	288	812	232	375
261	345	2195	288	807	233	376
262	343	2195	288	813	235	375
263	340	2149	289	811	237	373
264	341	2178	287	811	238	372
265	340	2172	285	818	239	372
266	338	2161	284	814	239	370
267	335	2162	282	804	239	370
268	335	2175	280	796	239	371
269	335	2203	279	799	239	417
270	336	2293	278	800	240	576
271	334	2223	277	804	241	857
272	335	2121	278	810	240	1228
273	334	2110	279	812	239	1585
274	337	2162	281	806	241	1654
275	338	2107	282	804	241	1748
276	337	2102	284	808	242	1871
277	334	2121	285	806	244	1884
278	331	2125	285	794	245	2144
279	329	2129	284	784	248	2382
280	328	2120	287	785	248	2317
281	327	2150	289	789	248	2484
282	328	2110	289	790	247	2488
283	329	2071	288	783	249	2428
284	328	2075	286	773	251	2580
285	329	2070	283	765	251	2638
286	329	2064	283	782	250	2733
287	328	2070	287	780	249	2706
288	328	2077	293	779	249	2688
289	329	2044	294	780	249	2722
290	329	2066	292	781	251	2876
291	330	2082	292	784	251	2966
292	329	2135	292	780	250	2784
293	329	2072	292	774	252	2771
294	330	2011	293	765	255	2943
295	331	2022	293	761	255	3018
296	335	2085	290	759	256	2986
297	338	2044	289	775	257	3060
298	339	2036	289	767	255	2871
299	336	2076	291	758	254	2816
300	335	2036	290	763	255	2847
301	335	2065	292	761	257	2923
302	332	2061	291	759	259	2907
303	331	2117	292	766	260	2748
304	330	2069	294	773	260	2886
305	331	2046	295	778	260	2951
306	330	2014	293	776	262	2850
307	331	1997	294	784	265	2839
308	329	2013	293	777	265	2796
309	329	2023	290	756	264	2695
310	330	2007	289	747	263	2674
311	332	2016	288	758	262	2680
312	336	2023	290	757	262	2644
313	337	2015	290	755	261	2572
314	339	2068	288	752	262	2581
315	338	2065	286	750	263	2525
316	336	2061	283	755	261	2442
317	335	2044	280	762	260	2436
318	335	2022	283	761	261	2335
319	335	1992	284	767	261	2293
320	337	1996	283	762	262	2287
321	341	2032	283	757	262	2269
322	345	2003	284	757	260	2303
323	349	1998	282	758	258	2271
324	350	1989	282	758	257	2219
325	349	2045	282	757	256	2187
326	346	2081	280	763	258	2155
327	343	2140	280	755	259	2132
328	340	2014	279	744	259	2112
329	336	1936	276	745	258	2121
330	332	1926	275	748	258	2066
331	329	1937	274	749	257	2060
332	328	1996	275	742	257	1967
333	326	2004	276	741	258	1979
334	325	1964	276	744	257	1994
335	325	1928	277	745	258	2099
336	324	1930	278	744	259	1993
337	324	1936	280	743	259	1906
338	325	1979	282	731	259	1846
339	326	1963	282	729	261	1892
340	325	2079	281	732	261	1853
341	327	2006	283	741	261	1765
342	329	1989	288	737	261	1768
343	331	2001	292	749	259	1798
344	332	1987	292	753	257	1755
345	331	1946	294	749	257	1751
346	331	1918	293	747	258	1669
347	332	1892	290	745	259	1659
348	336	1950	288	750	259	1635
349	339	1927	286	746	259	1678
350	341	1937	288	739	260	1623
351	341	1969	289	729	263	1636
352	343	1972	290	727	264	1617
353	343	1930	290	735	264	1594
354	343	1929	290	731	265	1587
355	345	1927	293	723	268	1568
356	347	1914	295	726	267	1595
357	345	1926	294	722	266	1577
358	342	1928	296	719	266	1554
359	339	1918	294	730	264	1532
360	339	1907	292	734	265	1553
361	341	1924	292	727	268	1545
362	342	1983	293	719	267	1531
363	341	1953	296	715	265	1506
364	341	1946	298	718	263	1465
365	342	1956	300	721	263	1461
366	343	2004	298	727	265	1442
367	345	1987	298	720	267	1451
368	346	1971	298	708	266	1422
369	343	2009	297	706	265	1461
370	339	1935	296	709	264	1434
371	337	1906	298	718	262	1435
372	335	1886	296	717	261	1450
373	334	1881	293	712	260	1388
374	336	1909	289	711	259	1389
375	336	1889	283	713	261	1390
376	333	1895	280	708	264	1411
377	332	1927	282	704	267	1381
378	332	1888	285	710	266	1376
379	333	1899	284	715	266	1359
380	333	1863	284	717	270	1340
381	332	1848	283	717	273	1346
382	331	1850	285	710	276	1349
383	330	1844	286	704	274	1341
384	330	1842	287	709	274	1305
385	330	1839	287	710	272	1298
386	327	1894	285	709	272	1318
387	326	1883	285	714	272	1277
388	326	1872	286	723	272	1258
389	327	1881	286	718	271	1238
390	329	1843	284	718	270	1252
391	329	1850	283	717	270	1252
392	330	1862	283	712	270	1253
393	331	1872	284	704	270	1249
394	330	1848	285	699	268	1227
395	328	1842	287	703	267	1237
396	328	1876	287	714	265	1253
397	327	1823	291	718	265	1251
398	327	1877	291	717	266	1245
399	330	1874	290	709	267	1244
400	333	1894	287	712	268	1235
401	332	1892	285	710	270	1225
402	329	1877	285	708	272	1267
403	327	1877	282	713	273	1236
404	326	1860	280	717	272	1175
405	329	1854	277	708	271	1173
406	329	1826	276	694	272	1187
407	329	1805	277	693	274	1197
408	328	1895	281	691	276	1180
409	328	1852	281	690	278	1186
410	329	1877	280	686	278	1226
411	330	1839	280	687	280	1159
412	331	1823	280	689	278	1149
413	333	1872	282	682	276	1194
414	336	1842	285	686	276	1189
415	339	1833	284	693	277	1154
416	338	1846	283	695	278	1142
417	337	1852	283	682	277	1140
418	337	1850	283	674	276	1139
419	336	1836	282	687	274	1132
420	335	1823	280	694	275	1165
421	336	1816	280	686	277	1162
422	337	1820	284	681	276	1147
423	335	1824	285	678	276	1111
424	336	1853	284	677	277	1120
425	339	1858	283	675	274	1121
426	343	1851	280	690	274	1136
427	347	1846	278	692	273	1135
428	350	1842	276	685	272	1128
429	352	1900	274	681	270	1112
430	353	1867	269	682	269	1107
431	352	1866	266	685	271	1084
432	351	1811	265	680	273	1079
433	351	1810	267	669	275	1070
434	351	1791	269	673	275	1068
435	351	1785	270	681	275	1088
436	350	1776	270	686	273	1090
437	348	1796	271	688	274	1087
438	347	1815	271	685	276	1081
439	347	1809	270	675	277	1065
440	347	1803	269	674	277	1059
441	346	1822	269	679	278	1066
442	345	1829	269	680	279	1074
443	344	1828	270	684	281	1092
444	342	1803	272	684	281	1082
445	340	1800	276	686	282	1089
446	339	1796	274	684	282	1049
447	341	1831	272	679	280	1043
448	341	1780	274	682	278	1038
449	343	1780	278	684	277	1040
450	345	1799	280	678	277	1048
451	345	1783	277	679	278	1056
452	345	1801	274	677	279	1055
453	344	1755	274	677	278	1034
454	344	1747	274	668	276	1037
455	345	1735	273	661	276	1047
456	348	1729	274	657	279	1024
457	349	1734	276	662	280	1047
458	347	1770	278	658	280	1039
459	346	1778	278	660	280	1035
460	345	1779	280	663	282	1027
461	342	1773	282	662	282	1022
462	341	1774	283	655	280	1009
463	340	1811	283	655	277	1008
464	341	1828	283	661	274	1000
465	342	1788	285	662	273	984
466	344	1736	284	664	272	1003
467	345	1733	285	658	272	1003
468	348	1724	285	661	275	1014
469	351	1745	285	660	277	1018
470	351	1712	285	656	276	963
471	350	1698	288	658	274	960
472	350	1699	289	663	276	966
473	350	1725	289	674	281	973
474	352	1724	294	668	280	977
475	353	1746	294	663	280	1004
476	352	1753	293	674	280	1006
477	352	1746	291	677	281	990
478	349	1752	288	670	281	977
479	346	1746	289	676	283	994
480	343	1720	290	676	284	985
481	342	1714	289	671	288	996
482	340	1711	288	663	288	1020
483	337	1717	284	660	288	1017
484	336	1719	281	665	286	989
485	336	1750	281	671	287	992
486	334	1721	284	657	286	1000
487	331	1710	283	658	285	1005
488	329	1702	285	658	283	986
489	330	1699	288	655	281	977
490	331	1717	288	661	279	970
491	331	1720	285	663	280	973
492	329	1731	284	653	282	962
493	328	1724	283	652	282	961
494	328	1706	282	655	283	967
495	330	1699	285	650	282	970
496	335	1697	285	644	282	969
497	335	1705	287	649	282	967
498	334	1718	289	650	281	943
499	333	1684	287	642	282	945
500	335	1677	284	639	282	972
501	337	1683	283	643	281	977
502	341	1697	283	638	282	959
503	342	1700	281	640	283	951
504	343	1687	282	643	283	949
505	343	1682	282	640	286	947
506	344	1686	282	636	286	957
507	346	1684	284	635	286	935
508	344	1664	284	631	288	952
509	344	1658	285	634	292	962
510	345	1671	284	635	292	962
511	346	1718	284	636	290	956
512	345	1718	284	639	291	946
513	345	1716	286	635	294	941
514	346	1708	290	643	295	941
515	348	1714	291	647	293	927
516	349	1702	291	647	294	916
517	349	1703	290	644	295	922
518	350	1660	292	633	292	924
519	348	1650	294	626	292	952
520	347	1658	294	629	293	944
521	347	1657	295	639	294	930
522	347	1677	296	631	292	919
523	346	1662	294	635	292	920
524	343	1648	293	652	294	918
525	343	1649	290	656	298	917
526	341	1654	293	645	299	928
527	339	1654	294	645	300	940
528	338	1663	294	647	300	919
529	338	1667	294	648	299	901
530	339	1661	291	642	300	913
531	340	1646	291	642	300	948
532	341	1628	291	641	300	952
533	344	1627	290	629	301	945
534	344	1629	289	632	299	912
535	341	1681	288	634	296	905
536	341	1672	287	630	296	908
537	341	1673	290	625	295	912
538	340	1671	292	625	294	913
539	341	1663	289	626	295	906
540	341	1671	287	627	295	893
541	340	1671	285	643	300	890
542	339	1680	283	642	302	904
543	339	1672	284	635	302	913
544	339	1681	289	633	304	918
545	339	1685	291	631	302	909
546	338	1656	291	625	301	897
547	339	1638	290	630	300	914
548	341	1614	286	639	298	922
549	341	1640	284	633	299	931
550	339	1693	282	620	300	922
551	336	1641	282	615	302	909
552	334	1620	282	615	300	904
553	335	1600	282	614	299	889
554	336	1606	285	615	298	902
555	334	1598	288	620	297	900
556	334	1592	292	618	296	877
557	336	1585	291	628	295	877
558	341	1577	289	636	295	879
559	343	1591	284	632	294	884
560	343	1602	282	626	296	880
561	344	1608	277	625	296	882
562	346	1594	273	621	295	888
563	347	1596	272	610	294	889
564	347	1599	274	609	294	885
565	347	1590	278	612	295	890
566	348	1589	280	615	298	895
567	350	1599	283	622	298	888
568	351	1617	286	627	298	879
569	351	1615	289	626	298	881
570	351	1609	290	622	300	882
571	353	1583	291	628	302	883
572	352	1579	295	629	302	874
573	351	1570	293	626	304	877
574	349	1570	291	627	305	871
575	346	1581	290	626	304	869
576	346	1596	288	620	304	872
577	350	1586	285	614	305	882
578	348	1597	285	612	303	881
579	345	1615	285	612	304	864
580	343	1614	286	616	302	881
581	345	1587	285	608	301	882
582	345	1645	284	605	300	882
583	345	1599	284	614	300	896
584	343	1589	284	620	298	882
585	342	1560	283	615	300	863
586	341	1536	284	618	302	863
587	342	1549	285	624	300	876
588	343	1568	286	624	298	893
589	345	1575	284	621	296	887
590	348	1579	282	618	294	885
591	348	1564	281	616	292	880
592	345	1561	279	615	290	877
593	345	1560	279	610	289	869
594	346	1555	280	611	288	865
595	346	1567	280	610	288	874
596	345	1566	280	603	290	870
597	344	1552	281	609	294	856
598	345	1555	283	610	296	877
599	345	1562	283	609	296	879
600	345	1566	284	608	295	865
601	344	1560	289	615	294	868
602	347	1551	291	611	292	852
603	346	1552	289	613	292	842
604	346	1551	290	615	292	853
605	346	1565	291	613	294	871
606	345	1545	291	604	294	857
607	345	1563	289	595	294	851
608	344	1575	288	607	295	861
609	344	1555	289	616	296	856
610	344	1547	294	629	295	849
611	344	1565	296	622	298	849
612	345	1555	297	610	299	854
613	346	1553	297	616	299	862
614	347	1571	294	618	300	847
615	348	1567	291	609	301	846
616	349	1553	286	600	302	855
617	348	1545	286	594	303	855
618	349	1542	287	591	304	850
619	350	1558	286	595	306	857
620	349	1556	286	595	306	854
621	347	1537	286	594	307	854
622	346	1544	286	599	307	847
623	346	1554	285	604	307	847
624	345	1534	285	606	305	855
625	346	1523	285	611	306	853
626	345	1545	286	606	304	853
627	345	1533	288	604	302	850
628	345	1529	289	597	300	850
629	345	1536	290	598	299	849
630	345	1536	292	605	300	843
631	344	1527	295	608	302	850
632	341	1541	297	607	302	855
633	339	1559	296	609	304	853
634	339	1538	294	604	305	849
635	340	1532	291	602	308	847
636	341	1516	292	601	310	859
637	342	1500	297	610	310	843
638	341	1501	299	615	309	845
639	341	1500	300	602	309	844
640	342	1507	304	592	309	857
641	343	1507	299	590	310	849
642	344	1501	294	592	310	838
643	346	1506	289	591	308	841
644	344	1504	286	594	308	842
645	345	1501	288	597	308	842
646	347	1481	287	598	307	849
647	347	1497	285	601	307	855
648	347	1501	284	604	305	867
649	346	1500	285	607	304	864
650	345	1497	286	603	303	865
651	345	1490	286	598	305	859
652	347	1490	287	596	307	841
653	349	1497	287	589	311	845
654	355	1534	287	589	312	840
655	357	1516	285	592	312	841
656	355	1505	283	608	311	849
657	354	1502	280	600	311	842
658	354	1507	280	597	312	838
659	352	1492	279	604	310	838
660	350	1496	280	604	310	831
661	349	1495	281	598	311	827
662	350	1473	280	588	313	818
663	349	1479	278	584	313	821
664	350	1473	278	583	314	839
665	351	1466	281	594	314	842
666	351	1471	282	591	314	843
667	351	1473	281	585	317	841
668	353	1471	280	592	318	839
669	355	1460	280	592	318	838
670	355	1470	279	581	317	839
671	356	1475	276	582	316	843
672	355	1478	276	593	314	848
673	353	1468	278	591	314	839
674	354	1468	284	592	317	835
675	353	1474	285	581	317	839
676	353	1475	284	569	316	841
677	353	1484	283	565	315	840
678	352	1485	283	563	315	835
679	354	1465	282	574	315	834
680	355	1451	280	582	314	835
681	352	1465	279	581	313	839
682	349	1475	280	581	312	832
683	349	1459	280	583	313	837
684	349	1458	279	580	311	837
685	349	1455	278	583	311	829
686	349	1449	276	587	311	835
687	349	1449	275	595	310	836
688	349	1502	275	596	309	829
689	350	1493	276	594	309	837
690	351	1478	275	587	309	847
691	350	1452	274	585	308	842
692	350	1439	274	579	306	825
693	350	1440	279	586	306	832
694	349	1440	284	600	306	828
695	348	1430	285	591	307	845
696	347	1414	283	582	307	843
697	346	1409	284	580	310	831
698	347	1409	285	585	312	820
699	347	1423	284	587	312	820
700	345	1442	284	583	311	827
701	343	1450	287	581	311	839
702	342	1449	290	579	309	837
703	341	1442	290	585	308	838
704	341	1432	290	578	307	835
705	341	1431	291	572	310	811
706	342	1446	292	574	309	805
707	342	1451	292	571	309	821
708	343	1445	291	574	311	822
709	345	1448	287	576	311	824
710	348	1436	285	585	311	826
711	349	1415	284	584	311	827
712	346	1410	286	582	312	830
713	346	1416	288	582	312	832
714	349	1438	292	586	313	820
715	352	1422	292	584	312	823
716	350	1424	294	585	310	827
717	348	1451	295	582	310	829
718	350	1485	296	584	309	819
719	353	1464	296	582	308	813
720	352	1445	296	586	308	824
721	352	1414	295	582	310	823
722	355	1413	290	580	311	824
723	355	1419	289	581	313	820
724	358	1405	288	583	313	821
725	360	1406	289	579	314	822
726	361	1411	291	576	317	838
727	359	1416	291	572	319	830
728	360	1398	292	571	319	824
729	361	1391	294	569	319	831
730	361	1402	296	572	320	831
731	361	1415	300	579	319	831
732	358	1402	303	575	319	845
733	357	1406	303	575	320	833
734	360	1406	301	569	321	827
735	362	1403	299	565	322	833
736	363	1399	296	567	323	841
737	362	1403	296	568	324	837
738	360	1395	296	576	324	844
739	359	1398	296	576	324	840
740	359	1405	294	571	324	835
741	360	1394	292	576	325	821
742	360	1389	291	572	325	816
743	358	1384	287	569	324	821
744	357	1384	285	574	323	823
745	356	1385	284	578	321	816
746	357	1382	283	578	322	809
747	356	1382	284	577	322	806
748	356	1391	286	576	321	814
749	355	1392	285	571	319	824
750	354	1404	284	566	318	813
751	353	1402	282	561	317	813
752	355	1409	281	560	317	829
753	357	1402	284	560	318	822
754	357	1389	287	561	316	813
755	353	1397	289	567	315	808
756	352	1398	291	577	317	809
757	351	1369	293	574	318	814
758	353	1356	291	561	319	816
759	354	1363	288	564	318	819
760	353	1356	287	569	317	821
761	354	1365	287	570	317	810
762	354	1383	284	568	315	801
763	354	1378	280	573	317	805
764	354	1363	282	576	315	809
765	355	1374	285	573	315	804
766	356	1371	285	572	316	804
767	356	1368	287	573	319	810
768	355	1363	287	574	319	816
769	356	1360	287	577	320	834
770	355	1364	287	584	321	813
771	352	1370	285	582	322	807
772	351	1363	285	570	328	807
773	350	1370	286	558	327	801
774	350	1380	286	563	326	802
775	350	1379	284	568	326	803
776	349	1384	281	566	326	800
777	351	1394	277	568	327	805
778	350	1372	280	567	327	808
779	350	1360	283	573	327	803
780	349	1352	287	566	329	809
781	352	1344	288	562	330	820
782	354	1348	287	563	331	824
783	355	1350	286	564	329	830
784	358	1345	283	560	328	818
785	359	1356	281	558	327	806
786	357	1373	280	558	326	800
787	356	1361	283	559	326	801
788	357	1353	283	563	326	793
789	354	1347	283	566	324	790
790	352	1351	286	559	321	793
791	351	1347	285	560	321	802
792	351	1348	284	554	324	802
793	351	1353	282	561	326	792
794	350	1354	278	564	330	793
795	351	1359	277	562	332	799
796	353	1371	277	562	332	808
797	352	1345	272	564	331	812
798	351	1332	270	565	331	806
799	351	1345	270	564	332	797
800	349	1333	270	556	331	809
801	347	1326	272	557	331	819
802	345	1324	272	558	333	815
803	343	1318	274	556	332	822
804	344	1318	276	555	332	819
805	345	1318	281	556	331	816
806	347	1321	286	553	331	804
807	348	1321	290	552	329	808
808	346	1348	289	554	328	804
809	346	1344	290	561	333	791
810	345	1337	291	561	336	789
811	345	1331	290	559	335	815
812	345	1333	287	566	332	803
813	346	1338	283	567	330	794
814	350	1325	280	556	329	808
815	354	1326	278	551	328	812
816	358	1337	278	555	327	809
817	359	1339	277	555	326	805
818	359	1333	277	554	327	812
819	358	1323	278	548	332	822
820	360	1326	280	548	333	812
821	362	1330	283	541	337	821
822	359	1324	288	545	336	817
823	358	1320	288	551	335	798
824	356	1322	287	549	333	791
825	354	1328	287	543	331	799
826	353	1328	287	541	329	804
827	353	1320	288	552	331	798
828	353	1319	291	556	330	799
829	351	1316	291	555	328	796
830	351	1313	289	557	327	804
831	351	1320	293	560	327	807
832	350	1318	294	563	326	806
833	349	1310	292	561	326	803
834	349	1312	292	553	327	802
835	350	1321	292	548	325	812
836	353	1327	290	548	323	818
837	355	1321	292	545	323	804
838	353	1319	293	556	321	795
839	353	1316	291	554	321	791
840	354	1319	289	543	321	794
841	353	1306	286	541	321	799
842	352	1298	285	548	322	794
843	352	1298	284	545	325	788
844	353	1301	284	545	326	789
845	354	1307	283	556	324	816
846	354	1305	282	552	325	825
847	355	1299	283	548	327	791
848	355	1293	286	549	327	786
849	357	1294	284	548	329	787
850	359	1293	281	553	331	786
851	360	1291	279	555	332	797
852	361	1279	279	558	333	796
853	364	1275	280	552	333	804
854	364	1298	283	545	335	806
855	362	1306	288	543	338	799
856	361	1298	291	546	341	799
857	357	1293	291	541	341	803
858	358	1286	290	545	343	800
859	359	1279	288	554	343	811
860	358	1292	288	556	343	812
861	359	1288	288	555	343	799
862	357	1287	287	555	340	790
863	357	1279	287	549	338	800
864	357	1281	285	541	338	798
865	357	1282	284	540	339	794
866	358	1287	281	544	339	796
867	362	1276	284	542	337	797
868	366	1272	287	545	336	792
869	368	1278	288	542	335	790
870	366	1270	289	537	334	786
871	363	1267	287	535	331	794
872	360	1274	286	543	329	794
873	359	1271	287	545	327	799
874	359	1267	287	548	327	795
875	359	1269	287	542	325	795
876	362	1280	285	543	325	797
877	362	1274	287	541	326	797
878	361	1271	291	541	327	806
879	362	1271	292	551	327	823
880	362	1274	290	551	326	814
881	360	1275	288	552	323	800
882	356	1272	286	559	323	808
883	354	1318	291	559	324	794
884	352	1306	292	565	325	789
885	350	1278	290	554	325	805
886	349	1259	290	552	326	810
887	348	1258	291	546	326	796
888	348	1260	291	543	326	785
889	350	1262	288	543	326	785
890	349	1271	286	542	325	785
891	347	1271	289	543	324	791
892	347	1257	288	550	323	788
893	347	1255	287	554	324	786
894	348	1257	288	546	327	796
895	347	1263	289	532	327	794
896	346	1261	291	532	328	796
897	347	1250	293	536	331	794
898	349	1258	292	537	333	800
899	351	1259	293	542	336	801
900	351	1259	293	545	338	793
901	353	1265	292	542	339	792
902	352	1255	290	540	339	787
903	353	1248	290	542	339	796
904	353	1245	290	537	339	797
905	352	1240	292	536	337	795
906	352	1236	294	542	337	790
907	354	1246	294	548	337	785
908	354	1257	294	547	337	787
909	353	1249	296	542	336	788
910	352	1241	294	537	333	787
911	352	1243	294	535	333	780
912	352	1252	288	536	334	773
913	351	1250	283	545	336	785
914	350	1247	278	554	337	784
915	353	1230	277	555	336	782
916	357	1230	278	547	333	779
917	357	1232	279	539	333	786
918	355	1244	278	535	332	787
919	354	1240	278	531	331	782
920	352	1238	280	535	331	778
921	352	1247	284	539	333	782
922	355	1250	286	537	337	776
923	357	1245	290	536	340	773
924	357	1240	292	538	341	778
925	357	1244	290	540	340	775
926	356	1240	288	548	339	788
927	356	1234	290	539	338	794
928	358	1259	293	528	337	782
929	361	1244	292	530	337	774
930	360	1227	290	532	337	771
931	361	1226	289	532	336	767
932	360	1232	288	531	336	776
933	357	1232	287	534	337	795
934	353	1233	287	539	339	795
935	351	1224	285	534	340	788
936	348	1226	284	523	340	781
937	347	1224	286	524	341	777
938	349	1232	285	521	340	786
939	351	1243	284	522	340	798
940	352	1237	284	530	341	791
941	352	1235	287	532	338	785
942	350	1226	286	534	338	777
943	348	1215	288	536	339	772
944	350	1209	289	532	341	776
945	352	1210	288	530	338	787
946	352	1216	288	528	337	786
947	351	1223	286	530	337	794
948	353	1228	287	524	337	777
949	356	1224	286	523	338	765
950	357	1220	282	525	337	780
951	357	1214	278	527	337	788
952	358	1214	276	526	339	771
953	359	1216	275	524	339	776
954	359	1221	274	519	338	783
955	361	1223	272	518	338	794
956	361	1213	273	521	338	797
957	359	1209	274	517	337	777
958	360	1204	277	516	336	770
959	361	1203	278	516	335	767
960	359	1203	280	519	335	776
961	356	1208	283	524	336	784
962	355	1204	285	526	337	781
963	356	1200	288	533	339	779
964	357	1201	286	535	342	774
965	357	1203	287	533	341	760
966	359	1215	287	533	339	761
967	360	1218	289	531	339	767
968	362	1203	291	529	340	775
969	366	1205	292	525	339	774
970	366	1214	294	527	338	783
971	366	1223	300	527	337	781
972	364	1230	301	536	338	767
973	364	1216	298	534	340	767
974	365	1234	298	523	339	770
975	369	1228	297	523	340	779
976	369	1218	294	527	338	775
977	369	1214	293	523	339	772
978	369	1196	293	521	339	779
979	366	1181	292	523	339	779
980	363	1181	290	523	341	783
981	363	1184	287	527	343	785
982	364	1190	285	528	343	774
983	362	1187	283	530	343	768
984	362	1190	282	535	343	770
985	364	1191	280	535	341	774
986	364	1190	277	529	339	779
987	365	1191	274	527	338	788
988	364	1189	274	523	336	784
989	364	1195	277	537	334	774
990	362	1190	280	543	335	781
991	362	1190	282	543	335	789
992	361	1192	286	538	336	779
993	359	1184	287	532	337	770
994	357	1179	286	527	338	774
995	356	1181	284	521	339	778
996	354	1197	281	519	339	788
997	353	1187	277	526	339	789
998	351	1185	278	527	338	774
999	348	1172	280	525	339	768
1000	346	1161	282	525	338	772
1001	348	1168	284	524	337	785
1002	352	1183	284	525	335	780
1003	354	1184	281	531	334	784
1004	357	1177	280	528	337	789
1005	359	1175	279	528	338	773
1006	359	1177	276	529	339	776
1007	357	1178	275	530	341	773
1008	356	1169	273	527	340	778
1009	356	1170	272	526	341	775
1010	358	1175	274	523	343	769
1011	358	1173	278	521	346	779
1012	356	1169	280	521	346	779
1013	354	1167	280	517	344	785
1014	352	1170	280	520	344	786
1015	353	1175	280	523	343	788
1016	353	1176	277	521	342	779
1017	353	1168	277	520	343	775
1018	355	1171	275	518	345	769
1019	357	1171	272	523	345	772
1020	357	1172	270	524	346	767
1021	357	1163	270	520	348	771
1022	357	1165	271	517	349	771
1023	356	1168	270	523	352	763
1024	358	1175	274	526	353	757
1025	357	1171	276	525	355	761
1026	358	1166	280	529	356	768
1027	357	1163	286	524	355	779
1028	357	1188	286	513	352	778
1029	360	1163	285	515	351	777
1030	358	1150	288	515	351	767
1031	352	1148	290	517	350	765
1032	349	1159	290	523	351	767
1033	351	1160	288	525	355	776
1034	354	1164	288	526	357	777
1035	355	1167	287	525	354	774
1036	357	1166	286	529	354	775
1037	360	1162	286	531	355	771
1038	361	1162	284	529	356	774
1039	363	1161	286	527	355	782
1040	364	1162	285	522	353	787
1041	363	1155	286	521	349	778
1042	361	1144	287	528	346	777
1043	359	1143	292	523	345	777
1044	359	1155	298	519	345	785
1045	359	1157	300	512	345	778
1046	357	1151	299	509	344	779
1047	356	1153	298	517	342	778
1048	355	1152	299	517	339	772
1049	354	1151	299	516	339	765
1050	355	1151	304	522	340	767
1051	355	1153	306	530	339	769
1052	355	1149	305	529	340	767
1053	356	1154	303	525	341	779
1054	358	1154	302	520	342	774
1055	360	1153	304	513	343	760
1056	362	1147	305	512	344	763
1057	362	1153	304	511	345	773
1058	360	1154	304	515	345	774
1059	357	1156	305	521	342	776
1060	355	1156	305	521	339	771
1061	355	1144	303	521	339	763
1062	353	1129	302	523	338	762
1063	353	1131	300	523	337	768
1064	354	1140	297	522	336	763
1065	356	1148	293	518	335	760
1066	356	1149	291	521	338	768
1067	356	1141	292	519	341	764
1068	358	1132	293	522	341	763
1069	362	1133	294	522	341	761
1070	363	1143	296	521	343	758
1071	362	1141	295	517	343	757
1072	361	1150	292	522	345	757
1073	362	1159	291	522	347	764
1074	362	1163	289	518	349	759
1075	360	1156	288	514	349	771
1076	359	1141	290	514	349	769
1077	359	1136	290	519	347	773
1078	360	1150	290	517	345	765
1079	359	1141	290	517	345	770
1080	357	1127	290	519	343	772
1081	357	1127	288	517	342	769
1082	358	1126	287	514	343	768
1083	359	1122	285	512	342	766
1084	359	1128	286	506	343	771
1085	358	1126	286	511	343	760
1086	360	1120	286	511	342	762
1087	362	1119	286	508	341	778
1088	362	1124	286	514	343	765
1089	361	1128	288	516	342	755
1090	365	1124	292	516	341	757
1091	368	1132	297	523	341	758
1092	368	1133	299	518	340	765
1093	367	1140	298	517	340	772
1094	366	1145	296	517	341	776
1095	367	1148	295	522	342	767
1096	366	1144	293	521	340	762
1097	366	1134	294	514	339	777
1098	365	1126	293	516	339	773
1099	365	1122	294	516	339	772
1100	364	1113	296	518	337	771
1101	364	1111	296	524	334	769
1102	364	1134	293	520	334	777
1103	362	1125	287	514	333	779
1104	361	1120	282	517	332	778
1105	360	1121	279	519	333	745
1106	359	1116	280	519	333	741
1107	358	1110	283	514	333	741
1108	357	1110	283	516	334	744
1109	357	1112	282	515	334	756
1110	357	1120	280	514	335	769
1111	357	1125	282	516	333	761
1112	356	1129	283	516	333	758
1113	354	1126	280	517	334	753
1114	355	1117	280	517	335	755
1115	357	1116	280	514	335	761
1116	359	1113	280	511	335	771
1117	359	1113	276	515	336	767
1118	359	1130	274	514	335	760
1119	359	1128	271	513	335	764
1120	356	1140	272	509	335	766
1121	354	1108	274	508	337	767
1122	351	1098	273	511	340	759
1123	351	1103	271	511	341	747
1124	351	1111	271	508	342	747
1125	354	1105	275	510	343	751
1126	357	1101	280	505	343	761
1127	359	1108	278	504	342	762
1128	360	1102	278	505	341	758
1129	363	1101	280	507	340	796
1130	365	1104	284	509	339	789
1131	365	1098	286	509	341	778
1132	364	1097	287	512	344	764
1133	366	1098	286	514	345	752
1134	367	1105	287	514	343	759
1135	366	1112	286	517	343	778
1136	365	1109	288	516	345	782
1137	364	1101	292	516	346	771
1138	362	1091	291	512	345	764
1139	359	1093	290	510	343	768
1140	360	1088	289	514	343	755
1141	362	1089	288	515	341	762
1142	362	1095	286	513	342	763
1143	361	1095	286	512	344	761
1144	359	1090	289	508	348	754
1145	359	1096	290	514	349	760
1146	359	1097	288	513	347	761
1147	359	1095	285	515	345	755
1148	358	1092	283	516	344	753
1149	357	1084	284	517	343	751
1150	356	1090	286	515	344	747
1151	357	1100	286	517	344	749
1152	358	1089	285	522	345	748
1153	359	1097	284	514	346	747
1154	360	1087	285	514	347	747
1155	361	1082	287	513	347	752
1156	361	1081	288	516	348	750
1157	360	1085	287	516	347	752
1158	363	1083	286	515	347	751
1159	364	1085	287	516	348	762
1160	365	1090	289	510	348	769
1161	366	1090	290	516	347	768
1162	365	1093	288	515	348	763
1163	367	1088	289	512	348	766
1164	367	1092	292	508	347	767
1165	365	1083	296	512	347	768
1166	361	1089	296	514	350	765
1167	359	1086	294	512	353	769
1168	359	1082	292	515	356	770
1169	359	1081	290	508	356	761
1170	359	1079	288	504	355	772
1171	362	1083	286	511	355	763
1172	362	1079	286	513	353	751
1173	362	1082	290	518	351	753
1174	362	1091	289	517	351	745
1175	361	1102	288	513	348	749
1176	364	1083	288	514	345	751
1177	364	1077	288	516	344	756
1178	364	1070	290	513	343	766
1179	366	1069	288	512	343	764
1180	368	1078	289	517	343	758
1181	366	1081	293	521	343	752
1182	363	1079	296	523	344	761
1183	361	1076	299	524	346	758
1184	360	1076	302	520	347	751
1185	360	1077	301	515	347	759
1186	361	1076	300	512	352	765
1187	359	1074	297	506	355	757
1188	357	1068	296	507	358	758
1189	357	1075	296	510	356	758
1190	359	1076	299	511	354	760
1191	360	1081	297	513	354	750
1192	360	1075	295	509	355	750
1193	360	1071	293	512	357	755
1194	357	1080	293	510	357	758
1195	355	1081	291	512	356	755
1196	355	1081	288	512	354	750
1197	355	1087	288	515	353	743
1198	355	1080	287	526	351	752
1199	356	1076	286	527	349	756
1200	359	1078	286	523	347	759
1201	364	1079	287	518	346	751
1202	364	1081	288	508	347	746
1203	367	1083	289	512	348	748
1204	370	1084	291	516	347	745
1205	372	1079	293	517	345	749
1206	374	1068	294	517	344	749
1207	374	1065	294	516	345	748
1208	373	1072	292	517	345	746
1209	372	1065	291	514	344	748
1210	373	1060	291	514	343	759
1211	372	1065	293	514	345	767
1212	372	1072	293	521	347	761
1213	369	1072	292	522	347	758
1214	366	1067	290	524	349	753
1215	363	1064	291	527	350	742
1216	364	1065	293	521	349	742
1217	364	1069	293	516	347	760
1218	366	1068	292	516	347	760
1219	365	1062	294	513	345	748
1220	365	1070	296	514	345	748
1221	366	1073	299	516	345	748
1222	365	1067	298	515	344	747
1223	363	1062	293	515	343	747
1224	361	1051	292	519	343	751
1225	361	1051	291	514	341	760
1226	361	1053	290	506	340	758
1227	360	1053	290	506	340	751
1228	361	1047	291	505	343	757
1229	364	1048	294	505	344	760
1230	365	1051	295	501	343	755
1231	366	1050	294	498	343	753
1232	366	1047	292	499	343	756
1233	369	1053	290	498	343	761
1234	371	1054	289	499	343	751
1235	371	1054	288	498	344	750
1236	373	1057	287	499	344	755
1237	375	1058	285	501	346	760
1238	377	1055	284	497	348	755
1239	377	1057	284	500	349	752
1240	375	1057	285	502	351	746
1241	376	1054	286	498	352	748
1242	377	1059	285	501	353	760
1243	376	1057	288	504	357	756
1244	376	1057	287	511	356	743
1245	376	1053	288	513	354	746
1246	375	1055	287	509	352	754
1247	374	1055	286	508	352	752
1248	373	1054	286	506	354	751
1249	371	1055	286	510	352	759
1250	368	1055	287	515	354	755
1251	365	1051	289	517	357	750
1252	362	1044	295	516	358	746
1253	363	1043	299	523	361	744
1254	366	1041	300	525	362	749
1255	369	1047	301	524	361	751
1256	370	1052	301	526	361	743
1257	372	1054	302	519	359	740
1258	371	1055	304	514	358	739
1259	369	1065	309	512	357	737
1260	369	1055	310	513	355	737
1261	370	1049	309	514	353	740
1262	368	1039	306	511	352	740
1263	369	1037	304	507	354	755
1264	369	1034	303	502	356	755
1265	369	1037	305	500	359	750
1266	367	1047	308	500	361	757
1267	364	1046	310	504	359	756
1268	364	1042	312	507	359	741
1269	368	1039	314	507	358	735
1270	372	1043	321	507	357	739
1271	372	1041	324	506	357	747
1272	374	1045	323	508	360	746
1273	374	1043	316	510	359	755
1274	372	1040	311	509	360	755
1275	371	1034	309	511	359	748
1276	369	1033	309	512	357	754
1277	367	1033	307	516	357	752
1278	369	1045	305	519	357	753
1279	371	1035	302	517	356	756
1280	371	1030	300	523	355	757
1281	368	1031	299	528	353	760
1282	368	1040	296	531	351	751
1283	368	1038	294	532	352	741
1284	367	1041	292	521	353	753
1285	367	1041	290	515	354	759
1286	367	1041	291	516	353	746
1287	366	1048	292	519	353	734
1288	367	1057	291	525	355	728
1289	368	1051	292	529	356	731
1290	370	1035	293	527	356	733
1291	371	1033	292	532	357	749
1292	372	1035	290	528	358	751
1293	374	1033	289	523	359	749
1294	375	1046	287	522	359	742
1295	375	1043	288	522	358	736
1296	374	1031	291	519	356	731
1297	372	1030	295	521	355	729
1298	372	1036	297	520	356	737
1299	373	1047	299	513	356	745
1300	372	1044	299	510	355	753
1301	374	1031	296	516	355	751
1302	376	1033	294	521	356	746
1303	379	1033	292	522	357	747
1304	380	1027	292	516	359	741
1305	382	1030	291	512	361	741
1306	380	1035	290	508	362	753
1307	380	1029	292	509	361	752
1308	380	1026	292	521	362	745
1309	379	1025	293	531	362	741
1310	376	1014	293	519	360	738
1311	374	1007	291	520	359	735
1312	372	1010	290	518	358	744
1313	371	1008	290	506	355	739
1314	373	1004	289	503	355	743
1315	375	1005	290	504	354	743
1316	376	1011	292	510	352	738
1317	375	1018	292	516	354	739
1318	375	1018	290	517	356	733
1319	374	1021	286	510	356	723
1320	371	1029	284	505	354	725
1321	369	1033	284	512	353	733
1322	368	1027	282	511	353	738
1323	368	1020	286	503	354	737
1324	368	1020	287	506	353	738
1325	366	1026	284	518	353	741
1326	365	1022	284	520	353	740
1327	365	1017	283	515	352	735
1328	366	1019	281	517	353	746
1329	368	1027	284	518	352	738
1330	367	1022	284	517	352	738
1331	367	1021	281	516	351	737
1332	366	1026	283	518	349	733
1333	365	1027	286	521	348	732
1334	365	1030	288	527	349	731
1335	364	1024	292	527	353	729
1336	367	1016	292	519	355	728
1337	367	1019	293	518	353	739
1338	366	1016	291	515	354	751
1339	365	1021	290	511	353	742
1340	365	1025	285	520	352	739
1341	368	1019	281	526	351	751
1342	370	1014	281	529	349	754
1343	369	1010	280	529	350	741
1344	369	1008	281	532	351	733
1345	367	1007	282	537	352	735
1346	366	1014	284	536	353	735
1347	369	1012	284	531	356	740
1348	373	1007	284	527	357	738
1349	374	1002	286	527	357	736
1350	373	1010	287	517	357	747
1351	374	1018	287	514	357	750
1352	375	1009	290	519	358	733
1353	377	1007	292	531	357	720
1354	379	1007	296	531	354	720
1355	379	1008	296	531	353	729
1356	379	1004	296	531	351	735
1357	377	1009	294	528	351	740
1358	377	1012	296	531	353	738
1359	377	1012	294	528	355	739
1360	382	1011	291	527	354	736
1361	379	1005	291	519	356	733
1362	378	1003	296	517	357	733
1363	378	1008	299	519	358	737
1364	377	1011	298	516	359	738
1365	379	1011	296	511	360	733
1366	381	1006	294	510	359	733
1367	382	1007	294	514	358	733
1368	385	1010	292	516	356	730
1369	385	1012	291	521	355	731
1370	382	1018	289	527	353	735
1371	380	1022	289	522	353	742
1372	380	1016	289	521	352	731
1373	380	1015	287	513	351	725
1374	377	1016	285	508	352	726
1375	377	1012	285	511	350	727
1376	379	1011	285	514	353	735
1377	378	1014	283	518	353	736
1378	376	1014	285	510	353	731
1379	378	1016	285	505	352	735
1380	378	1010	288	507	352	740
1381	377	1004	287	516	355	735
1382	377	1004	288	512	357	731
1383	376	1002	289	513	357	733
1384	375	1000	288	516	359	732
1385	373	995	288	514	358	731
1386	371	995	288	510	359	737
1387	372	999	286	513	360	733
1388	373	1011	289	521	362	722
1389	374	1011	289	527	362	727
1390	373	1006	289	526	361	736
1391	373	1000	289	521	360	738
1392	374	1003	291	523	360	733
1393	374	1004	294	529	358	729
1394	377	995	295	533	358	725
1395	376	996	298	525	358	735
1396	373	1003	300	517	359	748
1397	372	1000	297	520	360	732
1398	372	994	296	527	359	727
1399	373	988	298	528	359	734
1400	371	987	300	519	361	734
1401	368	998	302	511	360	732
1402	370	1001	304	518	360	727
1403	375	1003	305	517	362	725
1404	378	1017	304	512	362	733
1405	377	1016	304	517	361	740
1406	375	1005	304	521	361	737
1407	375	1007	305	517	360	732
1408	375	1000	305	522	359	725
1409	375	992	301	533	359	729
1410	375	988	297	533	357	730
1411	374	986	294	521	356	737
1412	374	982	293	512	356	730
1413	373	982	292	509	359	732
1414	376	985	295	514	361	735
1415	376	987	298	519	363	736
1416	373	984	298	528	363	731
1417	374	987	298	526	361	723
1418	375	986	298	526	360	728
1419	376	982	297	529	359	733
1420	376	979	298	530	357	726
1421	380	984	304	535	359	727
1422	381	987	306	532	361	721
1423	381	990	306	535	362	729
1424	380	988	305	534	364	733
1425	380	986	302	531	364	735
1426	381	984	301	534	362	740
1427	382	984	301	532	359	729
1428	381	978	300	527	357	720
1429	382	978	300	526	356	716
1430	384	984	302	527	355	723
1431	384	986	302	529	356	735
1432	382	989	302	525	356	734
1433	380	981	301	524	356	715
1434	380	978	300	523	357	713
1435	379	986	298	524	356	714
1436	379	984	298	527	356	707
1437	382	982	294	531	356	716
1438	382	981	292	527	357	718
1439	381	985	292	523	356	719
1440	379	983	292	527	355	725
1441	376	977	292	526	354	729
1442	375	978	292	527	354	728
1443	375	988	293	530	354	722
1444	374	995	293	532	353	720
1445	372	991	292	533	352	725
1446	372	994	295	532	351	725
1447	374	992	297	536	349	720
1448	376	982	296	536	348	712
1449	377	979	297	532	350	716
1450	376	979	301	529	351	724
1451	377	983	303	523	351	720
1452	377	980	303	521	351	719
1453	379	981	302	522	351	722
1454	381	972	303	529	351	728
1455	381	969	306	532	356	731
1456	379	970	306	530	357	723
1457	376	968	305	533	359	720
1458	375	977	304	536	361	729
1459	374	983	303	537	364	744
1460	376	989	302	540	366	725
1461	376	990	302	541	372	716
1462	379	989	302	538	374	718
1463	379	982	308	535	373	717
1464	376	981	308	533	373	715
1465	375	980	307	530	370	712
1466	376	977	304	531	368	713
1467	374	980	301	535	367	719
1468	375	978	298	532	365	723
1469	378	979	299	534	366	729
1470	376	984	297	532	367	733
1471	377	984	294	530	365	727
1472	380	975	293	529	363	725
1473	380	984	296	531	364	720
1474	377	975	300	529	367	718
1475	376	967	298	524	368	715
1476	374	961	297	530	369	720
1477	370	966	294	526	370	718
1478	370	974	292	525	371	719
1479	370	971	292	531	372	720
1480	369	968	295	532	371	718
1481	370	969	300	530	370	730
1482	368	975	301	533	370	739
1483	369	975	299	534	369	723
1484	370	974	297	534	368	718
1485	371	969	294	533	368	716
1486	373	969	292	539	369	714
1487	375	974	293	549	370	718
1488	377	969	296	550	370	733
1489	377	974	300	544	372	731
1490	376	971	300	540	374	720
1491	375	968	300	545	376	720
1492	375	974	299	552	376	720
1493	374	979	298	548	374	721
1494	372	981	296	537	374	718
1495	375	979	298	537	373	717
1496	377	977	297	541	372	720
1497	378	968	294	542	369	724
1498	379	971	294	540	368	725
1499	379	971	296	538	365	717
1500	377	967	298	543	363	715
1501	375	965	298	539	364	724
1502	374	965	297	539	364	728
1503	375	965	299	531	363	736
1504	375	973	301	532	362	729
1505	375	968	304	532	361	717
1506	378	966	303	529	362	722
1507	380	965	300	531	364	722
1508	381	963	297	537	362	718
1509	381	965	296	537	363	719
1510	382	965	299	541	364	720
1511	380	961	302	541	364	721
1512	378	962	302	539	364	714
1513	377	963	300	537	365	711
1514	374	963	300	530	364	709
1515	374	963	299	525	362	709
1516	374	960	302	526	361	711
1517	374	956	304	524	362	714
1518	377	959	304	523	364	718
1519	380	965	304	522	363	716
1520	379	966	304	518	361	707
1521	378	970	305	515	362	706
1522	378	969	306	519	365	709
1523	380	967	307	521	364	707
1524	382	959	306	526	365	712
1525	383	951	306	528	365	717
1526	381	951	306	529	367	718
1527	380	964	311	531	370	716
1528	382	966	312	521	370	715
1529	382	960	313	512	370	716
1530	383	962	313	516	367	724
1531	382	970	311	518	365	715
1532	380	974	309	524	362	711
1533	375	973	305	527	361	712
1534	373	966	303	529	360	714
1535	376	963	300	529	360	710
1536	375	963	302	527	359	708
1537	376	958	304	529	359	704
1538	377	955	306	521	359	712
1539	378	955	306	517	360	724
1540	380	962	304	516	362	723
1541	382	975	302	519	363	713
1542	383	970	300	523	363	705
1543	382	963	299	524	363	708
1544	380	969	300	519	362	718
1545	381	959	299	515	362	715
1546	381	964	298	515	364	708
1547	379	965	297	516	363	704
1548	377	955	298	517	362	714
1549	377	957	304	521	362	708
1550	377	960	305	519	363	712
1551	378	961	303	519	365	712
1552	376	961	300	520	368	715
1553	373	955	296	519	370	715
1554	369	949	297	522	368	705
1555	369	949	304	526	367	711
1556	369	948	307	527	366	715
1557	369	950	305	523	367	712
1558	369	949	300	517	367	713
1559	369	951	297	519	371	706
1560	370	952	296	530	371	708
1561	372	953	297	527	370	710
1562	372	955	298	519	371	719
1563	373	957	299	511	371	708
1564	375	955	298	512	370	703
1565	377	964	299	509	368	705
1566	378	961	302	514	368	702
1567	378	953	304	519	366	706
1568	377	957	303	522	364	711
1569	377	957	302	523	363	713
1570	377	955	301	529	362	723
1571	375	956	300	533	360	720
1572	372	953	297	532	360	713
1573	371	951	298	525	364	713
1574	371	947	302	527	366	706
1575	374	945	303	531	366	704
1576	375	941	301	535	368	722
1577	379	936	303	535	365	722
1578	379	942	306	529	363	714
1579	379	943	310	526	362	718
1580	381	939	310	532	362	722
1581	382	948	310	535	363	719
1582	379	955	311	535	362	717
1583	378	949	309	531	360	707
1584	377	944	308	524	359	702
1585	381	943	310	519	357	698
1586	381	938	311	519	358	705
1587	382	944	310	533	359	712
1588	386	943	306	539	358	712
1589	387	941	306	535	359	720
1590	387	944	304	529	359	721
1591	386	951	301	531	358	715
1592	385	962	298	532	358	718
1593	386	949	297	529	359	716
1594	386	939	300	527	360	706
1595	388	937	302	531	359	709
1596	388	940	302	538	359	714
1597	387	939	304	536	358	712
1598	386	941	305	534	357	711
1599	387	943	303	529	356	712
1600	387	946	300	527	355	709
1601	387	950	299	537	353	703
1602	391	951	300	543	352	704
1603	394	951	304	545	351	702
1604	397	943	302	542	353	713
1605	395	941	299	539	354	717
1606	391	938	295	541	353	710
1607	388	936	291	544	355	698
1608	387	936	291	543	354	696
1609	385	937	291	541	353	699
1610	382	943	289	548	354	706
1611	382	954	287	545	355	712
1612	380	952	285	545	357	710
1613	381	951	287	548	361	706
1614	380	941	288	547	361	702
1615	378	939	290	543	361	705
1616	376	935	296	535	361	709
1617	376	964	302	533	361	713
1618	376	965	303	533	361	706
1619	377	947	303	541	362	703
1620	378	936	303	545	361	710
1621	379	941	307	537	358	711
1622	380	950	306	535	358	719
1623	380	951	306	531	362	722
1624	380	943	309	532	364	709
1625	383	937	310	539	364	703
1626	384	938	308	534	363	702
1627	382	939	306	527	364	696
1628	382	941	304	531	368	699
1629	383	949	304	541	368	715
1630	382	947	305	531	367	715
1631	381	941	304	527	365	709
1632	381	936	304	523	364	709
1633	380	939	305	530	367	704
1634	380	939	307	543	370	705
1635	380	933	306	545	369	699
1636	378	927	302	539	369	704
1637	378	927	302	541	370	704
1638	378	935	302	543	372	708
1639	378	941	300	535	372	706
1640	377	939	302	531	369	706
1641	378	935	302	537	367	695
1642	378	928	299	552	368	694
1643	378	927	299	547	367	699
1644	381	931	300	538	366	700
1645	382	935	303	536	367	710
1646	381	936	304	539	368	699
1647	382	934	304	542	369	696
1648	384	932	302	540	370	706
1649	386	936	302	543	370	706
1650	388	931	301	550	370	700
1651	389	929	301	546	370	698
1652	390	926	299	546	371	706
1653	392	925	297	543	373	706
1654	390	923	295	549	373	704
1655	389	931	294	544	371	713
1656	387	930	295	538	370	707
1657	385	927	296	539	372	704
1658	383	922	296	543	372	710
1659	382	921	294	535	370	708
1660	382	925	293	529	370	698
1661	378	924	296	535	369	692
1662	375	927	298	533	368	693
1663	372	924	299	527	370	694
1664	372	929	302	526	374	699
1665	373	944	303	524	375	698
1666	373	934	303	529	376	709
1667	373	931	303	533	378	712
1668	373	935	302	537	378	700
1669	373	926	303	528	379	693
1670	372	917	305	531	379	696
1671	371	915	303	540	379	701
1672	372	918	300	544	379	704
1673	372	920	301	541	378	695
1674	372	917	300	541	378	695
1675	375	918	301	551	377	702
1676	377	928	302	546	377	700
1677	379	931	300	542	378	706
1678	383	933	300	541	378	707
1679	383	936	299	551	378	700
1680	383	928	299	557	379	700
1681	381	924	298	556	380	710
1682	379	927	296	554	380	706
1683	380	920	296	555	379	698
1684	380	917	298	552	377	696
1685	380	923	299	548	375	704
1686	382	921	299	548	373	702
1687	381	920	301	551	372	694
1688	381	924	302	549	371	692
1689	380	927	303	543	372	691
1690	378	938	306	542	371	692
1691	378	933	309	550	370	690
1692	380	937	307	550	369	688
1693	381	939	305	546	368	695
1694	382	935	303	545	368	698
1695	382	926	300	539	368	701
1696	381	920	297	537	369	697
1697	380	917	294	535	369	693
1698	380	921	292	535	369	700
1699	378	923	293	535	368	698
1700	377	929	292	539	367	692
1701	374	936	296	545	366	694
1702	372	935	299	545	366	699
1703	373	944	302	543	365	700
1704	377	947	304	541	365	700
1705	378	947	304	538	365	699
1706	380	943	305	539	366	697
1707	382	936	304	545	367	699
1708	381	928	305	553	366	696
1709	377	927	306	549	365	693
1710	375	926	305	553	367	687
1711	375	924	302	556	368	691
1712	374	922	304	555	368	692
1713	373	925	305	549	367	687
1714	373	922	306	541	367	686
1715	374	920	307	534	369	684
1716	373	918	306	533	369	690
1717	375	920	307	541	368	694
1718	378	922	306	548	370	691
1719	380	930	307	555	375	694
1720	381	929	307	555	376	698
1721	379	920	310	547	375	696
1722	379	923	309	540	375	700
1723	381	928	308	540	375	700
1724	384	929	303	544	375	693
1725	382	925	300	547	374	689
1726	380	920	299	545	374	693
1727	381	925	298	544	373	691
1728	382	931	293	548	374	686
1729	383	923	292	556	374	684
1730	384	923	293	551	374	692
1731	384	923	296	542	375	704
1732	385	920	298	537	375	707
1733	387	919	300	542	373	699
1734	388	916	301	542	372	688
1735	388	918	300	553	372	686
1736	387	918	301	559	371	691
1737	388	915	302	554	372	698
1738	389	918	302	551	374	696
1739	389	921	305	549	374	694
1740	389	921	306	551	376	688
1741	388	928	305	551	376	695
1742	388	925	303	547	376	707
1743	387	918	303	540	376	702
1744	388	913	304	533	374	698
1745	389	910	306	537	376	686
1746	388	912	305	539	378	684
1747	388	924	302	542	378	689
1748	387	926	301	539	378	696
1749	384	914	303	537	380	698
1750	382	911	306	537	378	694
1751	381	912	306	541	377	691
1752	383	912	307	544	376	686
1753	383	909	310	540	377	684
1754	384	914	306	544	375	684
1755	387	916	304	547	373	691
1756	388	920	304	547	375	691
1757	387	920	300	542	379	691
1758	386	915	296	547	380	696
1759	387	914	298	559	381	701
1760	387	915	298	558	381	696
1761	387	912	299	550	382	697
1762	386	909	302	549	383	694
1763	385	916	302	551	382	690
1764	388	923	304	551	383	687
1765	390	922	308	556	385	681
1766	390	917	310	556	386	688
1767	391	904	313	552	385	694
1768	392	903	316	549	385	699
1769	390	906	317	548	386	700
1770	388	906	318	555	387	690
1771	387	902	320	564	386	686
1772	388	914	321	560	385	682
1773	388	925	318	557	385	682
1774	390	918	317	557	387	679
1775	391	916	314	551	389	677
1776	392	910	312	547	386	680
1777	391	910	309	545	385	681
1778	390	913	306	551	384	681
1779	389	908	302	556	384	689
1780	386	911	296	551	386	698
1781	386	916	296	548	386	693
1782	385	910	299	557	385	692
1783	385	908	298	561	382	680
1784	386	915	297	556	380	677
1785	387	920	296	557	378	681
1786	387	917	296	552	379	684
1787	391	914	298	548	382	690
1788	390	910	299	544	383	694
1789	390	907	300	538	383	689
1790	390	907	299	536	384	690
1791	391	908	297	540	383	684
1792	392	910	296	543	379	687
1793	391	914	294	545	377	686
1794	391	920	293	544	375	685
1795	390	957	292	543	374	695
1796	389	944	294	545	372	704
1797	387	917	296	546	371	696
1798	386	908	297	549	370	687
1799	386	905	298	547	372	684
1800	386	911	298	546	373	683
1801	386	913	298	539	370	686
1802	387	907	295	537	368	686
1803	388	911	292	537	368	682
1804	391	914	291	535	368	684
1805	390	912	291	540	369	685
1806	387	910	295	543	370	682
1807	386	908	302	543	368	678
1808	384	912	301	547	367	683
1809	384	910	298	545	365	690
1810	384	914	298	543	364	685
1811	382	914	303	542	365	679
1812	382	920	304	545	366	678
1813	381	912	304	550	366	682
1814	382	906	307	557	365	680
1815	386	906	309	557	364	684
1816	388	905	310	548	363	686
1817	386	905	312	540	363	687
1818	383	906	313	539	364	693
1819	379	902	313	537	363	691
1820	379	905	311	533	364	685
1821	385	904	310	534	368	692
1822	385	902	310	541	368	700
1823	385	909	309	545	367	692
1824	384	915	308	546	368	696
1825	381	918	309	548	368	696
1826	379	926	308	544	366	689
1827	379	911	305	552	366	688
1828	379	902	302	554	367	687
1829	381	904	302	554	366	685
1830	386	902	300	549	364	684
1831	388	896	297	542	363	680
1832	389	904	296	537	363	681
1833	390	911	300	541	362	684
1834	390	911	299	549	361	689
1835	388	906	296	557	362	689
1836	386	935	294	555	362	690
1837	386	930	295	554	362	682
1838	386	921	297	562	362	674
1839	385	922	297	561	361	678
1840	384	913	302	564	362	683
1841	384	910	304	566	363	684
1842	383	907	306	565	363	684
1843	383	904	308	559	365	686
1844	383	902	310	557	364	683
1845	382	904	311	557	363	687
1846	382	905	310	555	361	692
1847	384	909	306	555	361	687
1848	384	908	300	553	363	682
1849	384	906	299	546	364	685
1850	385	906	299	546	365	689
1851	389	898	297	545	367	687
1852	388	890	296	555	370	690
1853	386	901	298	563	373	680
1854	386	903	300	557	378	681
1855	386	902	298	548	379	683
1856	389	898	295	543	378	684
1857	390	898	296	545	377	678
1858	389	902	299	546	379	687
1859	388	905	298	543	379	700
1860	389	902	297	546	381	697
1861	390	902	296	548	383	684
1862	388	906	296	547	382	679
1863	387	907	296	543	383	680
1864	384	907	298	539	385	688
1865	383	903	304	544	386	687
1866	383	902	310	549	386	684
1867	384	903	313	556	385	689
1868	384	904	313	557	382	698
1869	387	904	310	553	382	688
1870	389	894	308	551	380	684
1871	389	892	309	556	377	684
1872	390	892	308	553	374	680
1873	390	895	305	549	375	673
1874	390	902	302	555	377	678
1875	392	921	300	555	378	679
1876	392	912	303	553	380	682
1877	389	906	306	554	383	683
1878	386	903	305	553	382	682
1879	385	898	303	552	381	682
1880	386	897	298	553	379	675
1881	386	893	296	557	378	674
1882	384	891	298	562	377	683
1883	383	888	299	559	378	684
1884	381	890	295	548	380	680
1885	381	895	293	539	380	683
1886	382	898	297	539	380	688
1887	381	903	300	545	383	684
1888	381	906	297	547	385	676
1889	381	908	295	552	386	673
1890	380	907	296	552	385	678
1891	380	900	296	550	385	691
1892	379	893	296	557	386	687
1893	379	893	297	559	387	680
1894	378	891	301	559	388	681
1895	378	894	300	553	387	683
1896	379	896	300	552	388	678
1897	380	911	300	547	388	681
1898	380	918	299	545	388	698
1899	381	910	298	541	389	704
1900	382	901	296	540	388	687
1901	384	898	297	541	387	679
1902	385	898	301	546	384	686
1903	386	895	301	550	386	683
1904	385	889	299	543	385	684
1905	383	887	296	530	383	685
1906	383	886	293	529	384	685
1907	384	900	294	534	386	689
1908	383	899	297	544	386	688
1909	381	888	298	544	388	683
1910	380	885	301	548	386	679
1911	381	887	300	557	384	679
1912	381	886	299	552	383	679
1913	379	894	300	548	384	674
1914	379	898	302	550	384	673
1915	384	896	304	549	385	674
1916	386	894	308	547	385	675
1917	387	896	309	558	385	682
1918	386	900	309	563	384	683
1919	388	897	308	564	382	683
1920	389	894	306	559	382	685
1921	389	893	305	551	382	674
1922	390	893	304	549	381	676
1923	392	888	309	551	380	679
1924	392	892	309	554	379	670
1925	390	893	309	554	378	670
1926	390	896	310	559	376	672
1927	390	892	311	556	375	670
1928	388	895	309	555	374	669
1929	387	897	308	553	374	676
1930	388	891	309	555	378	679
1931	391	892	307	558	381	678
1932	390	896	305	553	378	684
1933	388	897	303	550	377	682
1934	387	892	303	547	376	677
1935	385	888	302	546	376	674
1936	386	894	298	547	376	676
1937	391	895	296	549	376	676
1938	398	891	295	557	374	677
1939	401	892	295	558	375	675
1940	398	892	292	556	378	678
1941	396	886	292	549	378	680
1942	395	890	292	551	376	680
1943	391	895	292	553	374	681
1944	388	898	291	550	372	681
1945	387	894	293	553	374	675
1946	388	890	291	552	374	670
1947	388	888	289	546	376	672
1948	387	887	289	545	378	682
1949	384	893	294	549	377	685
1950	382	892	298	554	375	676
1951	385	889	300	555	374	669
1952	388	889	302	552	373	674
1953	389	896	302	545	370	682
1954	391	892	301	541	369	680
1955	391	892	300	539	371	677
1956	389	888	300	543	372	679
1957	389	884	300	547	372	690
1958	391	895	298	551	371	692
1959	392	892	296	549	371	686
1960	392	885	296	541	374	678
1961	392	886	296	539	377	669
1962	393	886	297	548	375	679
1963	395	883	299	553	375	678
1964	395	885	301	551	376	677
1965	397	885	301	549	377	680
1966	397	879	298	547	377	675
1967	398	873	299	552	375	680
1968	397	873	300	555	373	674
1969	393	883	298	547	370	671
1970	392	888	295	550	370	677
1971	392	893	297	556	373	675
1972	392	900	297	562	374	676
1973	392	896	298	564	374	676
1974	395	889	296	561	375	676
1975	395	884	292	553	376	679
1976	394	879	289	553	376	684
1977	394	875	292	557	375	683
1978	394	876	297	558	376	674
1979	392	882	296	556	378	678
1980	391	887	296	555	377	684
1981	390	887	298	552	376	682
1982	387	880	298	552	376	681
1983	386	886	301	555	375	678
1984	384	892	303	552	375	680
1985	379	895	302	557	374	680
1986	378	890	304	560	374	681
1987	378	884	305	555	374	681
1988	379	881	305	551	375	688
1989	379	881	302	552	372	682
1990	380	887	302	554	371	677
1991	382	889	302	556	374	684
1992	384	890	300	553	375	694
1993	384	886	298	553	375	694
1994	384	880	296	557	378	688
1995	387	881	295	560	380	685
1996	389	884	293	557	380	676
1997	391	881	291	554	378	671
[truncated: 1,603 more rows]
